# Supplementary material for: Discovery of diversity in xylan biosynthetic genes by transcriptional profiling of a heteroxylan containing mucilaginous tissue
Source: Front Plant Sci. 2013 Jun 7;4:183. doi: 10.3389/fpls.2013.00183 (PMC3675317; doi:10.3389/fpls.2013.00183)
Supplement: Table S2 — Pairwise amino acid maximum identity scores using BLAST. [file DataSheet6.XLSX]

## Sheet: Sheet1
Supplemental Table S2. Pairwise amino acid maximum identity scores using BLAST1
	IRX10L	Potri012G109600	Potri003G162000	Potri001G068100	Os10g10080	Os04g32670	Os01g70200	Os01g70190	Os01g70180	Os02g32110	Bd2g59400	Bd2g59410	Bd2g59380	Bd5g08400	Bd3g44420	Sm442111	Pp1s7_455V6	FRA8
Potri012G109600	93
Potri003G162000	90	90
Potri001G068100	85	87	93
Os10g10080	74	77	75	74
Os04g32670	86	86	85	84	76
Os01g70200	86	86	86	86	81	86
Os01g70190	85	85	88	87	81	87	87
Os01g70180	77	78	78	77	73	76	76	78
Os02g32110	88	88	87	86	79	90	88	88	78
Bd2g59400	85	86	88	86	82	86	87	97	77	86
Bd2g59410	87	85	87	86	81	88	95	87	75	87	85
Bd2g59380	80	80	79	77	73	79	79	78	85	80	79	79
Bd5g08400	86	87	85	85	78	95	87	86	76	91	86	86	78
Bd3g44420	85	86	83	83	78	89	82	86	77	89	84	80	78	86
Sm442111	87	88	85	85	77	84	84	83	77	83	84	81	78	84	81
Pp1s7_455V6	77	78	76	76	68	80	74	76	70	79	76	73	74	79	78	79
FRA8	42	42	43	42	40	41	43	43	42	42	41	43	40	41	42	40	42
XGD1	30	30	28	28	26	29	30	30	29	28	30	30	30	25	28	28	30	24
1 Altschul et al., 1997; http://blast.ncbi.nlm.nih.gov/Blast.cgi
